# Supplementary material for: Cross-sport patterns of health-related conditions in Chinese young athletes based on a comprehensive motor function assessment
Source: Front Public Health. 2026 Apr 2;14:1810653. doi: 10.3389/fpubh.2026.1810653 (PMC13085315; doi:10.3389/fpubh.2026.1810653)
Supplement: Supplementary file 1 [file Data_Sheet_1.xlsx]

## Sheet: Soccer
Number	Team	Gender	Age	Assessment Conclusion	Treatment Recommendations	Classification
1	Soccer	M	14	Normal	None	Normal
2	Soccer	M	14	Normal	None	Normal
3	Soccer	M	13	Hip pain	Physical therapy for anti-inflammatory and pain relief；Promote tissue healing	Medical-attention injuries
4	Soccer	M	13	Right lower limb malalignment	Physical therapy for anti-inflammatory and pain relief；Promote tissue healing	Structural abnormalities
5	Soccer	M	14	Low arch	None	Structural abnormalities
6	Soccer	M	14	Ankle pain with functional impairment	Physical therapy for anti-inflammatory and pain relief；Promote healing	Medical-attention injuries
7	Soccer	M	12	Functional flat foot	None	Functional impairments
8	Soccer	M	14	Right ankle pain with functional impairment	Physical therapy for anti-inflammatory and pain relief；Promote healing	Medical-attention injuries
9	Soccer	M	11	Normal	None	Normal
10	Soccer	M	13	Functional flat foot	None	Functional impairments
11	Soccer	M	13	Heel tenderness with bilateral knee pain and functional impairment	Physical therapy for anti-inflammatory and pain relief；Promote healing	Medical-attention injuries
12	Soccer	M	12	Normal	None	Normal
13	Soccer	M	13	Lower limb malalignment	None	Structural abnormalities
14	Soccer	M	14	Lower limb malalignment	None	Structural abnormalities
15	Soccer	M	13	Ankle pain with functional impairment	Physical therapy for anti-inflammatory and pain relief；Promote tissue healing	Medical-attention injuries
16	Soccer	M	13	Heel tenderness with bilateral knee pain and functional impairment	Physical therapy for anti-inflammatory and pain relief；Promote tissue healing	Medical-attention injuries
17	Soccer	M	12	Normal	None	Normal
18	Soccer	M	13	Limited finger joint mobility with lower limb malalignment	Manual therapy to improve joint ROM	Functional impairments
19	Soccer	M	14	Heel pain with functional impairment	Physical therapy for anti-inflammatory and pain relief；Pain management	Medical-attention injuries
20	Soccer	M	13	Lower limb malalignment	Manual therapy to improve ankle dorsiflexion ROM	Structural abnormalities
21	Soccer	M	13	Functional flat foot	None	Functional impairments
22	Soccer	M	13	Hip adductor weakness	Physical therapy to promote tissue healing；Pain relief	Functional impairments
23	Soccer	M	14	Ankle pain with lower limb dysfunction	Physical therapy to promote tissue healing；Pain relief	Medical-attention injuries
24	Soccer	M	13	Normal	None	Normal
25	Soccer	M	13	Normal	None	Normal
26	Soccer	M	14	Ankle pain with limited ROM and lower limb dysfunction	Physical therapy for anti-inflammatory and pain relief；Pain management	Medical-attention injuries
27	Soccer	M	13	Functional flat foot	None	Functional impairments
28	Soccer	M	12	Normal	None	Normal
29	Soccer	M	13	Ankle pain with functional impairment	Physical therapy for anti-inflammatory and pain relief；Pain management	Medical-attention injuries
30	Soccer	M	15	Localized mass with tenderness	Ultrasound examination for mass evaluation	Medical-attention injuries
31	Soccer	M	13	Normal	None	Normal
32	Soccer	M	13	Left knee pain with functional impairment	Physical therapy to promote tissue healing；Pain relief	Medical-attention injuries
33	Soccer	M	13	Normal	None	Normal
34	Soccer	M	12	Hip adductor weakness	Physical therapy to promote tissue healing；Pain relief	Functional impairments
35	Soccer	M	13	Core muscle weakness with abdominal muscle deficiency	Physical therapy for lumbar pain relief; Release tense muscle groups	Functional impairments
36	Soccer	M	14	Functional flat foot	None	Functional impairments
37	Soccer	M	15	Normal	None	Normal
38	Soccer	M	13	Lower limb malalignment with balance deficiency and poor coordination	None	Functional impairments
39	Soccer	M	16	Limited shoulder ROM with lower limb malalignment	None	Functional impairments
	Male			Total
Knee joint issues (pain, meniscus injury)	2	0.0512821	37	39
Ankle joint issues (pain, dysfunction, medial collateral ligament injury)	6	0.153846	33
Shoulder joint (limited range of motion)	1	0.025641	38
Foot issues (pain, flat feet)	9	0.230769	30					part
Hip joint (pain)	3	0.0769231	36				sex	Knee	Ankle	Shoulder	Foot	Hip	limb	Hand	Lumbar
Poor lower limb alignment	5	0.128205	34				male	2	6	1	9	3	5	1	1
Hand (phalangeal fracture)	1	0.025641	38				female
Lumbar (muscle fatigue, lumbar joint injury)	1	0.025641	38
impair total	28
normal	11

## Sheet: Basketball
编号	Number	Team	Gender	Age	Height	Weight	Assessment Conclusion	Treatment Recommendations	Classification
	1	Basketball	M	16	187.6	78.9	Limited ankle dorsiflexion, arm drop test positive, single-leg stability deficit	None	Functional impairments
HDLQ01	2	Basketball	M	16	190.4	96.4	Low back pain during single-leg bridge, pain during plank; knee valgus during squat	Manual therapy and physical therapy for left lumbar/knee pain and swelling control	Medical-attention injuries
HDLQ02	3	Basketball	M	16	185	79.9	Arm drop test positive, ankle instability during single-leg landing	None	Functional impairments
HDLQ03	4	Basketball	M	16	182	77.6	Unstable jump landing	None	Functional impairments
HDLQ04	5	Basketball	M	15	190.3	83.1	Limited ankle dorsiflexion, arm drop test positive, single-leg landing instability, knee valgus	None	Functional impairments
HDLQ05	6	Basketball	M	16	186.5	78.6	Leftward weight shift, ankle stability deficit	Interferential current therapy	Functional impairments
HDLQ06	7	Basketball	M	15	194.9	107.5	Faulty jump landing pattern, right lower limb stability deficit	None	Functional impairments
HDLQ07	8	Basketball	M	17	191	80.4	Gluteal activation deficit, weak core, poor dynamic lower limb alignment	Bilateral knee magnetic therapy	Functional impairments
HDLQ08	9	Basketball	M	16			Arm drop test positive	None	Functional impairments
HDLQ09	10	Basketball	M	17	201.8	95.8	Bilateral ankle dorsiflexion limitation, knee valgus at landing, knee stability deficit	None	Functional impairments
HDLQ10	11	Basketball	M	16	179.9	74.8	Bilateral ankle dorsiflexion limitation, knee valgus at initiation, knee stability deficit	Further assessment required for treatment plan	Functional impairments
HDLQ11	12	Basketball	M	16	186.4	120	Bilateral ankle dorsiflexion limitation, left patellar tendinitis	Shockwave therapy for left patellar tendon	Medical-attention injuries
HDLQ12	13	Basketball	M	13	188.8	90.3	Bilateral ankle dorsiflexion limitation, knee valgus at initiation, knee stability deficit, poor landing absorption	None	Functional impairments
HDLQ13	14	Basketball	M	15	178	80.7	Bilateral ankle dorsiflexion limitation, knee valgus at initiation, knee stability deficit	None	Functional impairments
HDLQ14	15	Basketball	M	16			Left knee valgus during jump landing	None	Functional impairments
HDLQ15	16	Basketball	M	13	194.4	99.9	Bilateral ankle dorsiflexion limitation, knee valgus at initiation, knee stability deficit	Trauma history	Functional impairments
HDLQ16	17	Basketball	M	13	177.4	89.3	Right ankle instability during jump landing	None	Functional impairments
HDLQ17	18	Basketball	M	16			Completed all tests proficiently	None	Normal
HDLQ18	19	Basketball	M	13	174	58.5	Faulty bilateral knee initiation pattern during jumping	None	Functional impairments
HDLQ19	20	Basketball	M	15	202.5	115	Normal	None	Normal
HDLQ20	21	Basketball	M	15	184.7	90.1	Normal	None	Normal
HDLQ21	22	Basketball	M	16			Bilateral ankle dorsiflexion limitation, knee stability deficit during single-leg jump landing	None	Functional impairments
HDLQ22
		Male
						part
	Knee joint (knee valgus, joint instability, patellar tendinitis)	7	0.318182		sex	Knee	Ankle	Shoulder	Foot	Hip	limb	Hand	Lumbar
	Ankle joint (limited mobility, joint instability)	4	0.181818		male	7	4	1	1	0	0	1	1
	Shoulder joint (joint injuries)	1	0.0454545		female
	Foot (flat feet, high arches, hallux valgus)	1	0.0454545
	Hand (phalangeal fracture)	1	0.0454545
	Lumbar (muscle fatigue, lumbar joint injury)	1	0.0454545
	Total	22
		15

## Sheet: Baseball
Number	Team	Gender	Age	Height	Weight	Assessment Conclusion	Treatment Recommendations	Classification
1	Baseball	M	13	166.5	77.4	Bilateral muscle imbalance with weak movement balance control (increased injury risk)	None	Functional impairments
2	Baseball	M	16	180.9	88.2	Bilateral muscle imbalance with weak movement balance control (increased injury risk)	None	Functional impairments
3	Baseball	M	13	175.9	66.4	Bilateral muscle imbalance with poor lower limb flexibility (increased injury risk)	None	Functional impairments
4	Baseball	M	14	185.9	80.6	Poor core and single-leg control	None	Functional impairments
5	Baseball	M	14	179	61	Weak movement balance control	None	Functional impairments
6	Baseball	M	13	170.8	59.2	Poor core and single-leg control	None	Functional impairments
7	Baseball	M	14	170.6	76.9	Poor core and single-leg control	None	Functional impairments
8	Baseball	M	14	183.8	73.2	Normal	None	Normal
9	Baseball	M	15	180	58.2	Bilateral muscle imbalance (increased injury risk)	None	Functional impairments
10	Baseball	M	16	186.6	103.7	Bilateral muscle imbalance with weak movement balance control (increased injury risk)	None	Functional impairments
11	Baseball	M	15	173.4	59.4	Bilateral muscle imbalance with poor lower limb flexibility (increased injury risk)	None	Functional impairments
12	Baseball	M	18	171.7	69.5	Poor Achilles tendon flexibility	None	Functional impairments
13	Baseball	M	14	187	71.8	Bilateral muscle imbalance (increased injury risk)	None	Functional impairments
14	Baseball	M	16	179.6	61.7	Bilateral muscle imbalance with poor lower limb flexibility (increased injury risk)	None	Functional impairments
15	Baseball	M	14	166.2	56.9	Bilateral muscle imbalance (increased injury risk)	None	Functional impairments
16	Baseball	M	12	160.4	55.6	Poor bilateral lower limb movement balance control	None	Functional impairments
17	Baseball	M	12	153.5	46.2	Poor lower limb flexibility	None	Functional impairments
18	Baseball	M	13	167.7	50.3	Normal	None	Normal
	Male				part
Foot issues (pain, flat feet)	8	0.444444		sex	Knee	Ankle	Shoulder	Foot	Hip	limb	Insufficient core strength	Bilateral muscle strength asymmetry
Poor lower limb alignment	2	0.111111		male	0	0	0	8	0	2	3	9
Muscle (Insufficient core strength)	3	0.166667		female
Muscle (Bilateral muscle strength asymmetry)	9	0.5
Total	18

## Sheet: Handball
Number	Team	Gender	Age	Height	Weight	Assessment Conclusion	Treatment Recommendations	Classification
1	Handball	M	16	180.3	85	Left shoulder dislocation (2 weeks), right knee pain	Perform knee MRI	Medical-attention injuries
2	Handball	M	15	176.2	79.4	Left ankle recurrent sprain	Physical therapy, proprioception training, regular stretching	Medical-attention injuries		Male
3	Handball	M	14	177.3	83.5	Normal	None	Normal	Knee (knee pain, fat pad injury)	2	0.0666667
4	Handball	M	15	181.9	71.5	Low back pain	Strengthen lumbar/core muscles	Medical-attention injuries	Ankle (recurrent sprains, ligament injuries/instability)	4	0.133333
5	Handball	M	14	183.6	88.2	Right ankle lateral ligament injury	None	Medical-attention injuries	Shoulder (dislocation)	1	0.0333333
6	Handball	M	13	174.7	61.2	Left tibial tubercle apophysitis	Local physiotherapy	Medical-attention injuries	Spinal (low back pain)	1	0.0333333
7	Handball	M	13	172.5	63.1	Normal	None	Normal	Wrist (pain)	1	0.0333333
8	Handball	M	13	172	56.6	Normal	None	Normal	Tibia (tenderness at the tubercle, apophysitis)	3	0.1
9	Handball	M	13	176.1	60.2	Normal	None	Normal
10	Handball	M	13	174.1	55.3	Normal	None	Normal	Total	30
11	Handball	M	13	186.6	102.4	Normal	None	Normal
12	Handball	M	16	187.4	82.8	Right ankle lateral ligament instability	Regular exercise, lateral ankle ligament strengthening	Medical-attention injuries
13	Handball	M	15	179.8	61.6	Normal	None	Normal
14	Handball	M	15	179.7	56.2	Normal	None	Normal		part
15	Handball	M	15	189.8	74.4	Normal	None	Normal	sex	Knee	Ankle	Shoulder	Spinal	Wrist	Tibia
16	Handball	M	15	178.2	80.4	Left knee infrapatellar fat pad injury	Physical therapy	Medical-attention injuries	male	2	4	1	1	1	3
17	Handball	M	14	173.4	63.6	Bilateral tibial tubercle tenderness	Physical therapy	Medical-attention injuries	female
18	Handball	M	16	182.9	73.4	Normal	None	Normal
19	Handball	M	12	169.5	56.1	Normal	None	Normal
20	Handball	M	13	161	45.3	Normal	None	Normal
21	Handball	M	13	169.6	63.5	Normal	Improve upper body strength (pull-ups)	Normal
22	Handball	M	14	176.4	58.9	Calf pain	None	Medical-attention injuries
23	Handball	M	12	166.6	59.9	Left wrist pain	None	Medical-attention injuries
24	Handball	M	13	168.5	93.2	Normal	Perform CPET (Cardiopulmonary Exercise Test)	Normal
25	Handball	M	12	159.3	46.9	Normal	None	Normal
26	Handball	M	12	174.9	53.1	Left ankle ligament instability, recurrent sprains	Left ankle rehabilitation exercises	Medical-attention injuries
27	Handball	M	13	165.7	58	Normal	None	Normal
28	Handball	M	13	159.5	60.1	Normal	None	Normal
29	Handball	M	11	155.1	45.8	Normal	None	Normal
30	Handball	M	14	168.4	69.8	Normal	None	Normal

## Sheet: Tennis
Number	Team	Gender	Age	Height	Weight	Assessment Conclusion	Treatment Recommendations	Classification
1	Tennis	M	11	157.2	42.1	Normal	None	Normal
2	Tennis	M	11	163	63	1. Right tibial tubercle apophysitis (likely due to excessive running/jumping activities) 2. Anterior knee pain during squatting (consider lower limb balance deficiency)	Topical application of Voltaren (diclofenac)	Medical-attention injuries
3	Tennis	M	11	154.4	41	Bilateral Achilles tendinitis (from prolonged excessive stress on Achilles tendons and tight triceps surae) 2. Right lower limb balance dysfunction (increasing foot instability and Achilles tendon load)	Strengthen heel raise exercises, post-exercise stretching, and right lower limb balance/strength training	Medical-attention injuries
4	Tennis	M	11	154.5	39.8	Normal	None	Normal
5	Tennis	M	12	166.9	69.7	History of right shoulder joint injury, right wrist injury, bilateral knee soft tissue injuries, and meniscal injuries (all with MRI examinations). Normal balance but bilateral anterior knee pain.	Right shoulder Job test (±), Hug-up test (±)	Medical-attention injuries
6	Tennis	M	11	159.7	45.1	Right knee chondromalacia patellae	Strengthen lower limb muscle training	Medical-attention injuries
7	Tennis	F	11	158.5	41.6	Normal	None	Normal
8	Tennis	F	10	149.4	37.2	Bilateral flat feet	Custom orthotic insoles provided for bilateral pes planus	Structural abnormalities
9	Tennis	F	11	145.5	41.2	Normal	None	Normal
10	Tennis	M	12	151.1	36.4	Right lower limb balance impairment	Lower limb balance and strength training	Functional impairments
11	Tennis	F	10	151	41.7	Normal	None	Normal
12	Tennis	F	10	148.7	41.2	Normal	None	Normal
13	Tennis	M	10	149	41.8	1. Bilateral chondromalacia patellae 2. Bilateral flat feet 3. Bilateral patellofemoral pain syndrome	Lower limb muscle balance/postural training. For bilateral chondromalacia patellae and pes planus, recommend plantar pressure analysis	Medical-attention injuries
14	Tennis	M	10	153.1	48.2	Patellofemoral pain syndrome	Right lower limb balance training, further orthopedic evaluation, lower limb strengthening (quadriceps)	Medical-attention injuries
15	Tennis	F	10	154.4	40	Suspected patellar tendon injury with normal balance function	Recommend MRI examination	Medical-attention injuries
16	Tennis	M	11	149.3	41.3	Lower limb balance deficiency with limited ankle dorsiflexion	Balance training; left Achilles tendon contracture, recommend post-exercise Achilles stretching	Functional impairments
	Male		Female				part
Knee joint (patellar tendon injuries, patellar softening, meniscus damage)	4	0.4	1	0.166667		sex	Knee	Ankle	Shoulder	Foot	Wrist	limb
Ankle joint (limited range of motion)	1	0.1	0	0		male	4/10	1/10	1/10	2/10	1/10	3/10
Shoulder joint (joint injuries)	1	0.1	0	0		female	1/6	0	0	1/6	0	0
Foot (Flat feet)	2	0.2	1	0.166667
Wrist joint (joint injuries)	1	0.1	0	0
Lower limb balance deficiencies (poor stability)	3	0.3	0	0
Total	10		6

## Sheet: Volleyball
Number	Team	Gender	Age	Height	Weight	Assessment Conclusion	Treatment Recommendations	Classification
1	Volleyball	M	14	179.4	73.9	Knee pain	Physical therapy for pain relief	Medical-attention injuries
2	Volleyball	M	14	186.7	62.6	Abnormal squatting pattern	No treatment required	Functional impairments
3	Volleyball	M	13	175.1	79.2	Poor posture, lower limb malalignment	Improve dorsiflexion range	Structural abnormalities
4	Volleyball	M	13	180.7	62.8	Normal	None	Normal
5	Volleyball	M	13	187.6	72.7	Lower limb alignment deficiency	Improve dorsiflexion range	Structural abnormalities
6	Volleyball	F	12	170.6	59.5	Normal	None	Normal
7	Volleyball	F	12	180.4	72	Achilles tendon pain	Physical therapy for anti-inflammatory and pain relief	Medical-attention injuries
8	Volleyball	F	11	154.7	40.6	Poor posture, lower limb malalignment	None	Structural abnormalities
9	Volleyball	F	13	164.8	56.2	Poor posture, lower limb malalignment	None	Structural abnormalities
10	Volleyball	F	13	176.9	58.4	Poor posture, lower limb malalignment	None	Structural abnormalities
11	Volleyball	M	13	180.8	75.4	Limited ankle mobility	None	Functional impairments
12	Volleyball	M	15	187.5	73.3	Right ankle old sprain	Physical therapy to promote healing	Medical-attention injuries
13	Volleyball	M	14	194.5	67.6	Lower limb malalignment with limited ankle mobility	None	Structural abnormalities
14	Volleyball	M	13	181.4	55.9	High Achilles tendon tension	Physical therapy for tendon release	Functional impairments
15	Volleyball	M	15	191.3	69.5	Patellofemoral joint pain	Physical therapy for anti-inflammatory and pain relief	Medical-attention injuries
16	Volleyball	M	13	176.8	67.8	Limited ankle mobility	Physical therapy to reduce calf fascial tension	Functional impairments
17	Volleyball	F	13	166.8	61.1	Limited shoulder mobility	Physical therapy for periarticular muscle release	Functional impairments
18	Volleyball	F	14	175.6	73.2	Normal	None	Normal
19	Volleyball	F	13	170.5	54.4	Poor right knee single-leg squat pattern	No treatment required	Functional impairments
20	Volleyball	F	12	169.2	52.8	Normal	None	Normal
21	Volleyball	F	13	185.3	70.5	Patellar chondromalacia due to abnormal lower limb movement patterns causing post-exercise knee pain	Manual therapy；Physical therapy	Medical-attention injuries
22	Volleyball	F	14	171.3	54	Poor lower limb movement patterns and balance deficiency, prone to knee strain/sprain during jump landings	Manual therapy；Physical therapy	Functional impairments
23	Volleyball	F	14	172.2	54.1	Normal	None	Normal
24	Volleyball	F	17	174.3	65.9	Bilaterametacarpophalangeal joint injuries；Limited ankle dorsiflexion	Manual therapy；Physical therapy	Medical-attention injuries
25	Volleyball	F	16	181	76	Suspected right patellar dislocation (requires imaging confirmation)；Abnormal lower limb movement patterns with balance impairment	Manual therapy；Physical therapy；Functional rehabilitation training；Orthopedic evaluation (to confirm recurrent patellar dislocation)	Medical-attention injuries
26	Volleyball	F	17	175.9	58.4	Right shoulder labral injury；Abnormal right lower limb movement patterns with balance impairment	Manual therapy；Physical therapy	Medical-attention injuries
27	Volleyball	F	16	184.9	60.1	Bilateral patellar chondromalacia；Abnormal lower limb movement patterns with balance impairment	Manual therapy；Physical therapy	Medical-attention injuries
28	Volleyball	F	13	175.6	58.9	Lumbar muscle fatigue； Abnormal lower limb movement patterns with balance impairment； Limited ankle dorsiflexion (tight triceps surae)	Manual therapy；Physical therapy	Functional impairments
29	Volleyball	F	13	175.7	56.4	Right shoulder post-exercise pain；Abnormal lower limb movement patterns with balance impairment"	Manual therapy；Physical therapy	Medical-attention injuries
30	Volleyball	F	16	177.6	61.5	Suspected left shoulder tendon injury (requires MRI)；Chronic ankle sprain with limited mobility and balance impairment"	Manual therapy；Physical therapy	Medical-attention injuries
31	Volleyball	F	17	172.1	57.9	Scoliosis；Hallux valgus"	Perform X-ray and plantar pressure analysis to determine scoliosis classification and severity	Structural abnormalities
32	Volleyball	F	15	176.3	99.5	Recurrent left patellar dislocation；Bilateral flat arches；Right shoulder pain (requires orthopedic evaluation)	Orthopedic treatment；Plantar pressure analysis；Rehabilitation therapy"	Medical-attention injuries
33	Volleyball	F	15	175.6	58.1	Left ankle and medial epicondyle injuries；Left Achilles tendinitis；Lower limb muscle imbalance	Orthopedic treatment；Plantar pressure analysis；Rehabilitation therapy	Medical-attention injuries
34	Volleyball	F	16	178.2	78.1	Abnormal lower limb movement patterns with balance impairment；Suspected scoliosis (requires further evaluation)；Post-exercise knee pain (suspected patellofemoral pain syndrome - PFPS)	Orthopedic treatment；Plantar pressure analysis；Rehabilitation therapy	Functional impairments
35	Volleyball	F	17	176.6	61.7	Right shoulder tendon injury (pending MRI)	Manual therapy；Physical therapy	Medical-attention injuries
36	Volleyball	F	17	176.4	71.7	Bilateral superior patellar tenderness (quadriceps tendinitis)；Left wrist joint injury (avulsion fracture)；Lumbar joint injury	Manual therapy；Physical therapy；Orthopedic treatment	Medical-attention injuries
37	Volleyball	F	16	170	60.6	Lumbar joint injury；Right quadriceps insertion tenderness (suspected PFPS)	Manual therapy；Physical therapy；Orthopedic treatment；Plantar pressure analysis	Medical-attention injuries
	Male		Female				part
Knee joint (pain, ligament laxity)	2	0.181818	7	0.269231		sex	Knee	Ankle	Shoulder	Spinal	Foot	limb	Hand	Lumbar
Ankle joint (sprain, limited range of motion)	4	0.363636	2	0.0769231		male	2/11	4/11	0	0	1/11	4/11	0	0
Shoulder joint (rotator cuff injury, labral tear)	0	0	5	0.192308		female	7/26	2/26	5/26	1/26	1/26	5/26	1/26	2/26
Spinal (scoliosis)	0	0	1	0.0384615
Foot (high tension, Achilles tendonitis)	1	0.0909091	1	0.0384615
Poor lower limb alignment	4	0.363636	5	0.192308
Hand (phalangeal fracture)	0	0	1	0.0384615
Lumbar (muscle fatigue, lumbar joint injury)	0	0	2	0.0769231
Total	11		26

## Sheet: Hockey
Number	Team	Gender	Age	Height	Weight	Assessment Conclusion	Treatment Recommendations	Classification
1	Hockey	M	14	165.2	49	Bilateral knee soft tissue injury with patellar tendinitis	Right knee: Refer for hospital-based rehabilitation therapy (anti-inflammatory/analgesic)	Medical-attention injuries
2	Hockey	M	14	171.1	61.5	Normal	None	Normal
3	Hockey	M	14	177.5	57.4	Normal	None	Normal
4	Hockey	M	13	159.3	51.3	Left knee soft tissue injury with tenderness at medial femoral condyle (MRI recommended)	Custom orthotics for arch support	Medical-attention injuries
5	Hockey	M	15	170	60.7	Normal	Right knee: Refer for hospital-based rehabilitation therapy (anti-inflammatory/analgesic)	Normal
6	Hockey	M	13	168.6	55.4	Right knee pain with tibial tendinitis and medial quadriceps tenderness (right ankle MRI indicated)	Bilateral knees: Refer for hospital-based rehabilitation therapy	Medical-attention injuries
7	Hockey	F	13	159.6	51.7	Normal	None	Normal
8	Hockey	F	13	162.7	51.4	Tibial tubercle apophysitis (avoid strenuous activity)	None	Medical-attention injuries
9	Hockey	F	14	175.8	76.6	Right ankle sprain with lateral malleolus tenderness (negative drawer test)	None	Medical-attention injuries
10	Hockey	F	14	162.8	51.4	Normal	Custom orthotics for arch support	Normal
11	Hockey	F	14	168.7	52.1	Right deltoid superior border tenderness (normal shoulder ROM)	None	Medical-attention injuries
12	Hockey	M	13	151.7	35.9	Normal	1) Custom orthotics 2) Lumbar referral for rehabilitation therapy	Normal
13	Hockey	M	13	166.8	68.6	Bilateral flat feet with accessory navicular (navicular tenderness)	Custom orthotics for arch support	Structural abnormalities
14	Hockey	M	14	165.3	43.3	Normal	None	Normal
15	Hockey	M	15	169.6	57.9	Normal	None	Normal
16	Hockey	M	12	164.4	49.4	Normal	None	Normal
17	Hockey	M	10	145.7	36.9	Normal	None	Normal
18	Hockey	F	13	161.4	55.8	Right lateral ankle tenderness (negative drawer test)	Custom orthotics for arch support	Medical-attention injuries
19	Hockey	F	12	150.5	39	Normal	Custom orthotics for arch support	Normal
20	Hockey	F	13	158.6	69.2	Normal	None	Normal
21	Hockey	F	13	167.8	60	Normal	None	Normal
22	Hockey	M	13	173	86.9	Normal	None	Normal
23	Hockey	F	13	163.5	64.5	Normal	None	Normal
24	Hockey	F	13	170.7	64.6	Normal	None	Normal
25	Hockey	M	14	169	76.9	Normal	None	Normal
26	Hockey	M	14	160.8	40.7	Normal	None	Normal
27	Hockey	F	13	156.2	49.8	Normal	None	Normal
28	Hockey	F	13	157.8	54	Left tendon trauma with mid-upper calf tenderness (normal mobility); Right hamstring strain; Low back pain with bilateral hamstring pain (5/10)	Musculoskeletal ultrasound required	Medical-attention injuries
29	Hockey	F	14	160		Normal	None	Normal
30	Hockey	F	13	161	45.8	Left wrist radial tenderness with dorsiflexion pain (wrist brace ineffective)	Refer for MRI	Medical-attention injuries
31	Hockey	F	14	158.5	42.6	Normal	Right pelvic manual reduction	Normal
32	Hockey	M	13	176.6	9.1	Left medial ankle ligament injury (3 weeks brace treatment)	None	Medical-attention injuries
33	Hockey	M	13	167.4	65.6	Normal	None	Normal
34	Hockey	M	13	156.7	42	Normal	None	Normal
	Male		Female
Knee joint (pain, ligament laxity)	3	0.166667	0	0			Knee	Ankle	Shoulder	Foot	Lumbar	Tibial
Ankle joint (sprain, limited range of motion)	1	0.0555556	2	0.125		male	3/18	1/18	0	11/18	0	0
Shoulder joint (rotator cuff injury, labral tear)	0	0	1	0.0625		female	0	2/16	1/16	9/16	1/16	2/16
Foot (high tension, Achilles tendonitis)	11	0.611111	9	0.5625
Lumbar (muscle fatigue, lumbar joint injury)	0	0	1	0.0625
Tibial (tubercle apophysitis)	0	0	2	0.125
Total	18		16

## Sheet: Track and Field
Number	Team	Gender	Age	Height	Weight	Assessment Conclusion	Treatment Recommendations	Classification
1	Track and Field	M	14	167.9	60.8	Normal	None	Normal
2	Track and Field	M	14	161	43.8	Normal	None	Normal
3	Track and Field	F	14	170.9	60.4	Normal	None	Normal
4	Track and Field	F	12	157.3	44.8	Normal	None	Normal
5	Track and Field	F	13	163.5	55	Normal	None	Normal
6	Track and Field	M	13	164.7	46.8	Squat - Limited ankle mobility	None	Functional impairments
7	Track and Field	M	12	168.5	52.4	Normal	None	Normal
8	Track and Field	M	12	157.5	45.9	Dorsiflexion: Left 10 cm, Right 13 cm. Left Achilles tendon insertion tenderness	Physical therapy	Medical-attention injuries
9	Track and Field	M	12	159.9	51.9	Normal	None	Normal
10	Track and Field	M	13	158.9	45.7	Normal	None	Normal
11	Track and Field	F	14	168.7	47.9	SLR（3），squat（2）	None	Functional impairments
12	Track and Field	F	13	165.1	43.8	SLR (3), Squat (3), Hurdle step (2)	None	Functional impairments
13	Track and Field	F	12	158.4	43.9	SLR（3），squat（3）	None	Functional impairments
14	Track and Field	F	14	160	51.9	Straight leg raise (3), Squat (2)	None	Functional impairments
15	Track and Field	M	12	156.7	67.4	SLR（2），squat（2）	None	Functional impairments
16	Track and Field	M	13	170.4	57.7	SLR（2），squat（2），Flat feet	None	Structural abnormalities
17	Track and Field	F	15	161.4	46.1	SLR（3），squat（3）	None	Functional impairments
18	Track and Field	F	15	166.3	56.5	Normal	None	Normal
19	Track and Field	F	16	162.4	52.4	SLR（3），squat（3）	None	Functional impairments
20	Track and Field	F	17	182.2	62.1	Lumbar joint injury	Lumbar/core muscle training, anterior pelvic tilt correction.	Medical-attention injuries
21	Track and Field	M	16	176.1	64.9	SLR（3），squat（3）	None	Functional impairments
22	Track and Field	M	14	172.6	64.1	SLR（3），squat（3），Quadriceps tightness	None	Functional impairments
23	Track and Field	M	15	181.1	59.7	SLR（2），Quadriceps flexibility deficit	None	Functional impairments
24	Track and Field	M	16	175.2	62.7	Normal	None	Normal
25	Track and Field	M	15	177	61.6	Normal	Physical therapy	Normal
	Male		Female
Ankle joints (Limited range of motion)	2	0.142857	0	0
Spinal (Lumbar joint injuries)	0	0	1	0.0909091			Ankle	Spinal	Foot	Muscle
Foot (Achilles tendinitis)	1	0.0714286	0	0		male	2/14	0	1/14	2/14
Quadriceps (Muscle weakness)	2	0.142857	0	0		female	0	1/11	0	0
Total	14		11

## Sheet: Swimming
Number	Team	Gender	Age	Height	Weight	Assessment Conclusion	Treatment Recommendations	Classification
1	Swimming	M	11	146.6	43.3	Postural dysfunction: Upper crossed syndrome	None	Functional impairments
2	Swimming	F	11	146.3	30.8	No pain or functional limitations - training permitted	None	Normal
3	Swimming	F	9	150.7	59.5	Shoulder joint mobility	None	Functional impairments
4	Swimming	M	9	150.8	32.9	Mild scoliosis	X-ray examination	Structural abnormalities
5	Swimming	M	12	160.4	50.2	Postural dysfunction: Lower crossed syndrome	None	Functional impairments
6	Swimming	F	10	149.7	37	Lower limb muscle weakness	None	Functional impairments
7	Swimming	F	11	163	41	Postural dysfunction: Upper crossed syndrome	None	Functional impairments
8	Swimming	M	10	147	37	Postural dysfunction: Upper & lower crossed syndrome	None	Functional impairments
9	Swimming	F	10	145.4	34	No pain or functional limitations - training permitted	None	Normal
10	Swimming	F	10	155.2	50.7	Core muscle weakness	None	Functional impairments
11	Swimming	F	11	165.4	63.3	No pain or functional limitations - training permitted	None	Normal
12	Swimming	F	11	145.3	32.5	Postural dysfunction	None	Functional impairments
13	Swimming	F	12	147.9	38.8	Postural dysfunction: Upper & lower crossed syndrome	None	Functional impairments
14	Swimming	M	11	167.1	50.4	No pain or functional limitations - training permitted	None	Normal
15	Swimming	M	13	166	53.3	Postural dysfunction: Upper crossed syndrome	None	Functional impairments
16	Swimming	M	12	158	45.9	No pain or functional limitations - training permitted	None	Normal
17	Swimming	M	12	159.5	60.2	Left knee joint pain	Topical medication (Voltaren Emulgel) for symptomatic treatment	Medical-attention injuries
18	Swimming	M	12	166.4	43.9	No pain or functional limitations - training permitted	None	Normal
19	Swimming	F	12	162.4	43.4	Postural dysfunction: Upper crossed syndrome	None	Functional impairments
20	Swimming	M	14	173.9	68.1	No pain or functional limitations - training permitted	None	Normal
21	Swimming	M	13	173.2	66.7	Postural dysfunction: Upper crossed syndrome	None	Functional impairments
22	Swimming	M	13	163.3	50.9	Further orthopedic evaluation required	Further orthopedic evaluation	Medical-attention injuries
23	Swimming	M	11	152.5	48.9	Postural dysfunction: Upper & lower crossed syndrome; Ankle sprain	Left ankle MRI	Medical-attention injuries
24	Swimming	M	10	150.1	34	Postural dysfunction: Upper & lower crossed syndrome	None	Functional impairments
25	Swimming	F	13	160.2	46.2	Postural dysfunction: Upper & lower crossed syndrome	None	Functional impairments
26	Swimming	M	13	171.5	56.5	Postural dysfunction: Upper crossed syndrome	None	Functional impairments
27	Swimming	F	11	153.4	38.4	Postural dysfunction: Upper crossed syndrome	None	Functional impairments
28	Swimming	F	11	142.5	32.8	Postural dysfunction: Upper crossed syndrome	None	Functional impairments
29	Swimming	M	10	143.9	39.7	No pain or functional limitations - training permitted	None	Normal
30	Swimming	F	10	130.7	35.1	No pain or functional limitations - training permitted	None	Normal
31	Swimming	F	10	141	32	Right foot hallux valgus	None	Structural abnormalities
32	Swimming	M	12	153.3	47.8	Postural dysfunction: Upper crossed syndrome	None	Functional impairments
33	Swimming	F	10	142.6	30	No pain or functional limitations - training permitted	None	Normal
	Male		Female				part
Knee joint issues (pain, meniscus injury)	1	0.0588235		0		sex	Knee	Shoulder	Spinal	Foot	limb	Muscle
Shoulder joint (limited range of motion)	0	0	1	0.0625		male	1/17	0	1/17	12/17	0	0
Spinal (scoliosis)	1	0.0588235		0		female	0	1/16	0	9/16	1/16	1/16
Foot (flat feet, heel pain, hallux valgus)	12	0.705882	9	0.5625
Poor lower limb alignment	0	0	1	0.0625
Muscle (Insufficient core strength)	0	0	1	0.0625
Total	17		16

## Sheet: Judo
Number	Team	Gender	Age	Height	Weight	Assessment Conclusion	Treatment Recommendations	Classification
1	Judo	M	8	132	40.6	Slightly poor flexibility	Increase lower limb flexibility training	Functional impairments
2	Judo	F	12	164.3	109.1	Slightly poor flexibility, stability, and balance	Increase lower limb flexibility training, unilateral stability, and balance training	Functional impairments
3	Judo	F	10	152.2	44.6	Slightly poor flexibility	Increase lower limb flexibility training	Functional impairments
4	Judo	M	13	140.6	31.5	Slightly poor movement control, balance deficit	Increase movement pattern training and balance exercises	Functional impairments
5	Judo	F	11	156.3	52	Slightly poor flexibility	Increase lower limb flexibility training	Functional impairments
6	Judo	M	10	149.5	38.8	Slightly poor flexibility	Increase lower limb flexibility training	Functional impairments
7	Judo	F	10	150	38.6	Muscle imbalance, slightly poor balance	Increase unilateral lower limb strength, control, and balance training	control
8	Judo	M	10	147.8	41	Poor balance	Increase balance training	Functional impairments
9	Judo	M	10	140.5	41.2	Muscle imbalance, slightly poor balance	Increase unilateral lower limb strength, control, and balance training	control
10	Judo	M	8	133.9	31.3	Slightly poor flexibility and balance	Increase lower limb flexibility and balance training	Functional impairments
11	Judo	F	11	143.6	37.5	Muscle imbalance, slightly poor balance	Increase unilateral lower limb strength, control, and balance training	control
12	Judo	M	9	146.4	42.7	Slightly poor flexibility	Increase lower limb flexibility training	Functional impairments
13	Judo	F	10	150.9	42.6	Slightly poor flexibility	Increase lower limb flexibility training	Functional impairments
14	Judo	F	10	137	51.4	Slightly poor flexibility	Increase lower limb flexibility training	Functional impairments
15	Judo	M	9	144.1	56.4	Slightly poor flexibility	Increase lower limb flexibility training	Functional impairments
16	Judo	M	11	128.7	26	Muscle imbalance, slightly poor balance	Increase unilateral lower limb strength, control, and balance training	control
17	Judo	M	8	134.3	29.4	Slightly poor flexibility	Increase lower limb flexibility training	Functional impairments
18	Judo	F	11	148.3	41.5	Slightly poor flexibility	Increase lower limb flexibility training	Functional impairments
19	Judo	F	17	163.1	72.2	Bilateral ankle laxity, right knee synovitis, genu valgum; Right lower limb balance deficit (knee valgus during squats)	Knee bursitis: Medication/physiotherapy for pain and inflammation; Manual therapy to relax lower limb muscles, improve knee mobility and reduce bursal load; Begin balance and strength training after pain relief to prevent recurrent sprains/strains.Ankle laxity: Orthopedic treatment/ankle rehabilitation. Low arch: Plantar pressure test/functional orthotics if indicated.	Medical-attention injuries
20	Judo	F	13	167.5	57.2	Left L5-S1 lumbar facet joint injury	Physical therapy	Medical-attention injuries
21	Judo	F	16	170.6	58.2	Chronic left ankle injury; Left patellofemoral pain syndrome (PFPS); Left lower limb balance deficit; Right hallux valgus	Ankle/knee pain: Medication/physiotherapy; Manual therapy to improve hip/knee/ankle mobility; Balance/strength training after pain relief. Ankle laxity: Orthopedic rehab. Hallux valgus: Plantar pressure test/functional orthotics.	Medical-attention injuries
22	Judo	F	12	165.7	64.3	Left MCL injury; Right tibial subcutaneous hematoma fibrosis	Ankle/knee pain: Medication/physiotherapy; Manual therapy; Balance/strength training post-pain relief.	Medical-attention injuries
23	Judo	F	14	158.9	60	Chronic right foot injury; Left knee infrapatellar fat pad irritation; Genu varum (3cm); Limited ankle ROM; Left flat foot	1. Ankle/fat pad injury: Anti-inflammatory treatment; Manual therapy; Balance/strength training. 2. Ankle laxity: Orthopedic rehab. 3. Hallux valgus: Plantar pressure test/orthotics.	Medical-attention injuries
24	Judo	M	16	167	67.9	Left lateral ankle ligament injury; Right elbow fracture (conservative); Poor lower limb flexibility; Left IT band syndrome; Out-toeing gait	1. Ankle/IT band syndrome: Anti-inflammatory treatment; Manual therapy; Balance/strength training. 2. Out-toeing: Targeted balance/flexibility training; Plantar pressure test/orthotics. 3. Post-fracture elbow pain: Manual therapy and elbow stability training.	Medical-attention injuries
25	Judo	M	15	172.5	83.7	Right knee medial meniscus anterior horn injury; PFPS	1. Left knee pain: Anti-inflammatory treatment; Manual therapy; Balance/strength training.	Medical-attention injuries
26	Judo	M	15	181.2	81.9	L4/L5 lumbar facet injury; Thoracic stiffness; Lumbar hypermobility with instability; Weak core	Low back pain: Medication/physiotherapy; Thoracic mobility and lumbar/core stability training; Pelvic/lower limb flexibility exercises.	Medical-attention injuries
27	Judo	M	15	173.4	89.2	Right knee instability (ortho referral needed); Bilateral flat feet	Flat feet: Plantar pressure test/functional orthotics/corrective balance training.	Medical-attention injuries
28	Judo	M	13	168.4	64.9	Left PFPS; Left lower limb balance/flexibility deficit; Right flat foot; Bilateral hallux valgus	1. Left knee pain: Anti-inflammatory treatment; Manual therapy; Balance/strength training. 2. Flat feet: Plantar pressure test/orthotics/corrective training.	Medical-attention injuries
29	Judo	M	14	165.9	48.8	Bilateral PFPS; Lower limb balance/flexibility deficit; Possible right accessory navicular	1. Knee pain: Anti-inflammatory treatment; Manual therapy; Balance/strength training. 2. Flat feet/accessory navicular: Plantar pressure test/orthotics/corrective training.	Medical-attention injuries
30	Judo	M	14	187.7	89.9	Left lateral ankle ligament injury; Left hallux plantar fasciitis	1. Ankle pain: Anti-inflammatory treatment; Manual therapy; Balance/strength training. 2. Hallux fasciitis: Gait/posture adjustment; Plantar pressure test.	Medical-attention injuries
31	Judo	M	16	174.3	77.9	Bilateral ankle sprains; Chronic left MCL injury; Limited ankle dorsiflexion; Poor ankle balance/mobility	1. Knee/ankle pain: Anti-inflammatory treatment; Manual therapy; Balance/strength training. 2. Low arch/hallux valgus: Plantar pressure test/orthotics/corrective training.	Medical-attention injuries
32	Judo	M	14	184.4	75	Normal	None	Normal
33	Judo	M	13	164.4	65.1	Right lateral ankle ligament injury	1. Knee/ankle pain: Anti-inflammatory treatment; Manual therapy; Balance/strength training. 2. Low arch/hallux valgus: Plantar pressure test/orthotics/corrective training.	Medical-attention injuries
34	Judo	M	13	165	56.4	Normal	None	Normal
35	Judo	M	13	173.5	49.7	Left lateral ligament injury; Joint laxity; Patellofemoral pain; Bilateral knee crepitus	1. Knee pain: Anti-inflammatory treatment; Manual therapy; Balance/strength training. 2. Crepitus: Manual release; Foam rolling/stretching.	Medical-attention injuries
36	Judo	M	12	155	40.1	Bilateral flat feet/Morton's foot; Right lower limb balance deficit; Knee valgus	1. Knee valgus: Manual therapy; Balance/strength training. 2. Flat feet: Plantar pressure test/orthotics/corrective training.	Structural abnormalities
37	Judo	M	12	155	49.4	Unstable single-leg jump landing; Poor absorption; Limited ankle dorsiflexion	1. Manual therapy to improve joint mobility. 2. Flat feet: Plantar pressure test/orthotics/corrective training.	Functional impairments
38	Judo	M	12	162.2	46.4	Bilateral flat feet; Right lower limb balance deficit; Knee valgus	1. Knee valgus/flat feet: Plantar pressure test/orthotics/corrective training.	Structural abnormalities
39	Judo	F	13	162.9	46.9	Lower limb balance deficit: Single-leg squat with valgus; Bilateral heel pain; Tibial/femoral internal rotation; Ankle eversion	1. Heel pain: Anti-inflammatory treatment; Manual therapy; Balance/strength training. 2. Low arch/hallux valgus: Plantar pressure test/orthotics/corrective training.	Medical-attention injuries
40	Judo	M	10	165.4	72.9	Normal	None	Normal
41	Judo	M	13	158.1	54.6	Lower limb balance deficit: Single-leg squat with valgus	None	Functional impairments
42	Judo	M	12	167.4	80.6	Post-op right hallux fracture; Scar adhesion; Limited mobility; Pain	Scar adhesion/pain: Ultrasound therapy, manual release, stretching.	Medical-attention injuries
	Male		Female
Knee joint (patellar tendon injuries, patellar softening, meniscus damage)	9	0.321429		0			part
Ankle joint (limited range of motion)	5	0.178571	1	0.0714286		sex	Knee	Ankle	Foot	limb	Muscle	Lumbar
Foot (high tension, Achilles tendonitis)	18	0.642857	4	0.285714		male	9/28	5/28	18/28	4/28	2/28	1/28
Poor lower limb alignment	4	0.142857		0		female	0	1/14	4/14	0	2/14	1/14
Muscle (Insufficient core strength)	2	0.0714286	2	0.142857
Lumbar (muscle fatigue, lumbar joint injury)	1	0.0357143	1	0.0714286
Total	28		14

[truncated: 1 more sheets: Wushu Taolu]
